# Supplementary material for: Maternity care providers’ experiences of work-related serious events (MATES): An International survey
Source: PLoS One. 2025 Feb 14;20(2):e0317682. doi: 10.1371/journal.pone.0317682 (PMC11828367; doi:10.1371/journal.pone.0317682)
Supplement: S1 File — (XLSX) [file pone.0317682.s001.xlsx]

## Sheet: suppl I demographics
	S 1 - Demographic characteristics of respondents
	Primary professional role as maternity care provider (n=579)	#	#	%
	midwife	416		0.71848
	nurse	41		0.0708117
	obstetrician	78		0.134715
	neonatologist	15		0.0259067
	GP	1		0.00172712
	other, such as	28		0.0483592
	psychologist/psychiatrist/psychotherapist		13
	counselor BF		1
	medical officer		2
	pediatric/perinatal pathologist		1
	professor university		1
	ccupational therapist		1
	Not mentioned		8
	sonographer		1
	Total	579	28	1
	Years of work experience as maternity care provider (n=579)	#		%
	<5	125		0.215889
	5-9	147		0.253886
	10-14	102		0.176166
	15-19	59		0.1019
	20-24	57		0.0984456
	≥25	89		0.153713
	Total	579		1
	Gender (n=399)	#		%
	Male	29		0.0726817
	Female	361		0.904762
	Other	1		0.00250627
	Prefer not to answer	8		0.0200501
	Total	399		1
	Age (n=399)	#		%
	<20	1		0.00250627
	20-29	77		0.192982
	30-39	136		0.340852
	40-49	93		0.233083
	50-59	71		0.177945
	≥60	17		0.0426065
	Prefer not to answer	4		0.0100251
	Total	399		1
	Relationship status (n=399)	#		%
	Single	84		0.210526
	Married/cohabitating	299		0.749373
	Prefer not to answer	16		0.0401003
	Total	399		1
	Duration since event (n=399)	mean	min	max
	years	5.33	10 days	35 years
	Country (n=579)	#		%
	Australia	33		0.0569948
	Austria	1		0.00172712
	Belgium	1		0.00172712
	Canada	1		0.00172712
	Cyprus	167		0.288428
	Denmark	14		0.0241796
	Equatorial Guinea	1		0.00172712
	Estonia	1		0.00172712
	France	1		0.00172712
	Germany	3		0.00518135
	Greece	7		0.0120898
	Iceland	2		0.00345423
	Ireland	66		0.11399
	Israel	49		0.0846287
	Italy	2		0.00345423
	Lithuania	1		0.00172712
	Luxemburg	9		0.015544
	Malta	27		0.0466321
	Mongolia	1		0.00172712
	Nepal	1		0.00172712
	Netherlands	27		0.0466321
	Norway	2		0.00345423
	Poland	3		0.00518135
	Portugal	22		0.0379965
	Saudi Arabia	1		0.00172712
	South Africa	1		0.00172712
	Spain	5		0.00863558
	Sweden	2		0.00345423
	Switzerland	8		0.0138169
	Turkey	59		0.1019
	United Arab Emirates	1		0.00172712
	USA	1		0.00172712
	UK	58		0.100173
	missing	1		0.00172712
	Total	579		1
